# Supplementary material for: Identification of an inflammatory response signature associated with prognostic stratification and drug sensitivity in lung adenocarcinoma
Source: Sci Rep. 2022 Jun 16;12:10110. doi: 10.1038/s41598-022-14323-6 (PMC9203558; doi:10.1038/s41598-022-14323-6)
Supplement: Supplementary file 2 — Supplementary Table S1. [file 41598_2022_14323_MOESM2_ESM.xlsx]

## Sheet: Sheet1
Table S1. Summary of brief information of 12 datasets of LUAD
Datasets	Platform	No. of patients	Reference
TCGA dataset	Illumina RNAseq	500	https://cancergenome.nih.gov/
GSE29013 dataset	Affymetrix HG-U133 Plus 2.0 Array	30	1
GSE30219 dataset	Affymetrix HG-U133 Plus 2.0 Array	85	2
GSE31210 dataset	Affymetrix HG-U133 Plus 2.0 Array	226	3
GSE37745 dataset	Affymetrix HG-U133 Plus 2.0 Array	106	4
GSE50081 dataset	Affymetrix HG-U133 Plus 2.0 Array	127	5
GSE68465 dataset	Affymetrix HG-U133A Array	439	6
GSE14814 dataset	Affymetrix HG-U133A Array	71	7
GSE72094 dataset	Affymetrix 2.0 microarray	398	8
GSE42127 dataset	Illumina HumanWG-6 v3.0 expression beadchip	133	9,10
GSE10072 dataset	Affymetrix HG-U133A Array	58	11
GSE40791 dataset	Affymetrix HG-U133 Plus 2.0 Array	94	12
Reference
1.Xie Y, Xiao G, Coombes KR, Behrens C, Solis LM, Raso G, et al. Robust gene expression signature from formalin-fixed paraffin-embedded samples predicts prognosis of non-small-cell lung cancer patients. Clin Cancer Res. 2011; 17: 5705-14.
2.Rousseaux S, Debernardi A, Jacquiau B, Vitte AL, Vesin A, Nagy-Mignotte H, et al. Ectopic activation of germline and placental genes identifies aggressive metastasis-prone lung cancers. Sci Transl Med. 2013; 5: 186ra66.
3.Okayama H, Kohno T, Ishii Y, Shimada Y, Shiraishi K, Iwakawa R, et al. Identification of genes upregulated in ALK-positive andEGFR/KRAS/ALK-negative lung adenocarcinomas. Cancer Res. 2012; 72: 100-11.
4.Botling J, Edlund K, Lohr M, Hellwig B, Holmberg L, Lambe M, et al. Biomarker discovery in non-small cell lung cancer: integrating gene expression profiling, meta-analysis, and tissue microarray validation. Clin Cancer Res. 2013; 19: 194-204.
5.Der SD, Sykes J, Pintilie M, Zhu CQ, Strumpf D, Liu N, et al. Validation of a histology-independent prognostic gene signature for early-stage, non-small-cell lung cancer including stage IA patients. J Thorac Oncol. 2014; 9: 59-64.
6.Director's Challenge Consortium for the Molecular Classification of Lung A, Shedden K, Taylor JM, Enkemann SA, Tsao MS, Yeatman TJ, et al. Gene expression-based survival prediction in lung adenocarcinoma: a multi-site, blinded validation study. Nat Med. 2008; 14: 822-7.
7.Zhu CQ, Ding K, Strumpf D, Weir BA et al. Prognostic and predictive gene signature for adjuvant chemotherapy in resected non-small-cell lung cancer. J Clin Oncol 2010 Oct 10;28(29):4417-24. PMID: 20823422
8.Schabath MB, Welsh EA, Fulp WJ, Chen L, Teer JK, Thompson ZJ, et al. Differential association of STK11 and TP53 with KRAS mutation-associated gene expression, proliferation and immune surveillance in lung adenocarcinoma. Oncogene. 2016; 35: 3209-16
9.Tang H, Xiao G, Behrens C, Schiller J et al. A 12-gene set predicts survival benefits from adjuvant chemotherapy in non-small cell lung cancer patients. Clin Cancer Res 2013 Mar 15;19(6):1577-86.
10.Hight SK, Mootz A, Kollipara RK, McMillan E et al. An in vivo functional genomics screen of nuclear receptors and their co-regulators identifies FOXA1 as an essential gene in lung tumorigenesis. Neoplasia 2020 Aug;22(8):294-310.
11.Landi MT, Dracheva T, Rotunno M, Figueroa JD et al. Gene expression signature of cigarette smoking and its role in lung adenocarcinoma development and survival. PLoS One 2008 Feb 20;3(2):e1651.
12.Zhang Y, Foreman O, Wigle DA, Kosari F et al. USP44 regulates centrosome positioning to prevent aneuploidy and suppress tumorigenesis. J Clin Invest 2012 Dec;122(12):4362-74.
