# Supplementary material for: Identification of an inflammatory response signature associated with prognostic stratification and drug sensitivity in lung adenocarcinoma
Source: Sci Rep. 2022 Jun 16;12:10110. doi: 10.1038/s41598-022-14323-6 (PMC9203558; doi:10.1038/s41598-022-14323-6)
Supplement: Supplementary file 4 — Supplementary Table S3. [file 41598_2022_14323_MOESM4_ESM.xlsx]

## Sheet: Sheet1
Table S3. Univariate Cox analysis based on inflammation related genes (IRGs) in meta-GEO and TCGA cohorts
meta-GEO cohort (n=1615)						TCGA cohort (n=500)
id	HR	HR.95L	HR.95H	pvalue		id	HR	HR.95L	HR.95H	pvalue
ABCA1	2.57357	1.0059	6.58442	0.0485818		ACVR1B	0.778751	0.610182	0.993889	0.0445147
ADM	4.80707	2.94115	7.85678	3.75798e-10		ACVR2A	0.55382	0.348393	0.880376	0.0124649
ADRM1	8.71069	2.68957	28.2113	0.000306123		ADM	1.31355	1.13917	1.51462	0.000174746
AHR	0.390758	0.185794	0.821832	0.0132396		ATP2B1	1.37089	1.09755	1.7123	0.00542958
AQP9	1.81059	1.24793	2.62694	0.00176972		BEST1	0.448425	0.216186	0.930149	0.0312023
ATP2B1	2.27341	1.02092	5.06249	0.044362		BTG2	0.704281	0.603284	0.822185	9.03405e-06
BDKRB1	2.32537	1.4972	3.61165	0.00017222		CCL20	1.09756	1.00138	1.20297	0.0466533
BTG2	0.108829	0.0538236	0.220046	6.64122e-10		CCR7	0.811513	0.666952	0.987407	0.036927
CCL17	0.575216	0.400707	0.825724	0.00271618		CCRL2	0.750245	0.576535	0.976294	0.0324754
CCL22	0.572409	0.396783	0.825772	0.00284674		CD69	0.789777	0.652419	0.956053	0.0154787
CCL7	1.74089	1.3088	2.31563	0.00013964		CD70	1.36116	1.0798	1.71584	0.0090592
CCR7	0.329286	0.212952	0.509172	5.87932e-07		CSF3R	0.853277	0.72923	0.998425	0.0477446
CD48	0.378922	0.209901	0.684044	0.00128215		CXCR6	0.721412	0.555439	0.936981	0.0143682
CD55	0.258986	0.147796	0.453824	2.3532e-06		DCBLD2	1.23993	1.06955	1.43746	0.00435213
CD69	0.487804	0.325282	0.731527	0.000516507		EREG	1.14741	1.04896	1.25511	0.00266277
CDKN1A	7.4782	2.90643	19.2413	3.01081e-05		FFAR2	0.765039	0.590688	0.990851	0.0423959
CX3CL1	0.39458	0.25117	0.619873	5.45727e-05		GABBR1	0.790315	0.62867	0.993522	0.0438382
CXCL10	1.5861	1.08075	2.32777	0.0184388		GNAI3	2.13449	1.32879	3.42872	0.00171562
CXCL11	1.6007	1.213	2.11232	0.000885548		GP1BA	0.605656	0.375449	0.977014	0.0398522
DCBLD2	1.68028	1.09016	2.58984	0.0187218		GPC3	0.856804	0.747457	0.982147	0.0265161
EREG	1.2883	1.06907	1.55249	0.00777488		IL10RA	0.814223	0.665514	0.996162	0.0457888
FPR1	1.88598	1.07726	3.30185	0.0263911		IL18RAP	0.550343	0.330732	0.915782	0.0215291
GNA15	2.81002	1.25701	6.28172	0.011827		IL1A	1.23031	1.01165	1.49624	0.0379003
GNAI3	25.7656	7.21432	92.0208	5.66021e-07		IL7R	0.850366	0.724813	0.997666	0.0467417
GP1BA	0.403359	0.194043	0.838469	0.0150219		ITGA5	1.38728	1.16748	1.64847	0.000199752
GPC3	0.399379	0.267859	0.595475	6.68274e-06		KCNA3	0.768726	0.610134	0.968543	0.0256751
HAS2	1.54965	1.03257	2.32568	0.034457		LCK	0.800862	0.649588	0.987366	0.0376172
HIF1A	8.56598	2.1835	33.6047	0.00207177		LTA	0.652403	0.436517	0.975059	0.0372367
HPN	0.432276	0.282827	0.660695	0.000106707		MEP1A	0.183775	0.0584051	0.57826	0.0037738
HRH1	6.07418	2.75093	13.4121	8.04908e-06		MMP14	1.27554	1.07524	1.51315	0.00523283
ICAM1	0.416684	0.231221	0.750908	0.00357625		MYC	1.21157	1.02135	1.43722	0.0276356
ICAM4	0.543071	0.384579	0.766879	0.000525376		NMI	1.49338	1.11127	2.00689	0.00782255
IL10	1.73227	1.09129	2.74974	0.0197786		NMUR1	0.429829	0.208422	0.886439	0.0222327
IL10RA	0.421946	0.212784	0.836711	0.0134978		P2RX4	0.669055	0.463323	0.966139	0.0320561
IL18R1	0.595793	0.382356	0.928373	0.0221151		P2RX7	0.740171	0.563742	0.971816	0.0303303
IL1B	1.68672	1.06637	2.66796	0.0254404		PCDH7	1.39349	1.18937	1.63265	4.02569e-05
IL6	1.73619	1.21828	2.47429	0.00227098		PIK3R5	0.718291	0.535463	0.963543	0.0272607
IL7R	0.277963	0.164252	0.470397	1.84517e-06		PLAUR	1.31029	1.10423	1.55479	0.00196339
INHBA	2.47048	1.43778	4.24495	0.00105796		PSEN1	1.70356	1.02205	2.83952	0.0409905
ITGA5	4.39383	2.14545	8.99843	5.18635e-05		PTPRE	0.738647	0.585211	0.932314	0.0107755
KCNA3	0.541143	0.378809	0.773044	0.000739225		PVR	1.58304	1.23841	2.02358	0.000245449
LAMP3	0.428321	0.281362	0.652039	7.6683e-05		RIPK2	1.59823	1.24838	2.04612	0.000199234
LCK	0.481404	0.271504	0.853578	0.0123581		RNF144B	0.740932	0.588758	0.932437	0.0105774
LIF	1.75853	1.19852	2.58021	0.00390548		SCARF1	0.734654	0.561222	0.961682	0.0248105
MMP14	4.98707	2.35808	10.5471	2.61358e-05		SEMA4D	0.668338	0.475166	0.940041	0.0206008
MXD1	4.2774	2.43661	7.50885	4.15143e-07		SERPINE1	1.20012	1.05483	1.36542	0.00559185
MYC	1.92874	1.13401	3.28041	0.015348		SLAMF1	0.568223	0.403137	0.800913	0.00124809
NDP	1.42063	1.07633	1.87507	0.0131604		SLC11A2	0.458936	0.323136	0.651806	1.35488e-05
NFKB1	0.118541	0.0331011	0.424519	0.00105163		SPHK1	1.44462	1.19501	1.74637	0.000144258
NFKBIA	0.243165	0.0811164	0.728946	0.0115901		TLR2	0.776639	0.661056	0.912431	0.00210751
NMI	5.19025	1.96679	13.6968	0.000880539		TNFSF15	0.786	0.63458	0.97355	0.0274206
NMUR1	0.46653	0.276541	0.787043	0.00427045		TNFSF9	1.25937	1.03174	1.53722	0.023381
OSM	1.79099	1.22344	2.62184	0.00272561		TPBG	1.28407	1.02422	1.60984	0.0302062
OSMR	2.26956	1.2293	4.19012	0.00879611
PCDH7	3.34989	2.10198	5.33865	3.69282e-07
PDPN	2.33404	1.43401	3.79896	0.000648833
PLAUR	4.83518	2.65463	8.80685	2.58768e-07
PSEN1	21.0198	4.74057	93.2022	6.126e-05
PTGER2	0.624385	0.416486	0.936063	0.0226205
PTGER4	0.532442	0.292897	0.967899	0.0387377
PTPRE	0.132874	0.0587927	0.300303	1.22498e-06
PVR	12.4987	4.80752	32.4944	2.20729e-07
RAF1	0.035917	0.00589257	0.218925	0.000309634
RASGRP1	0.426899	0.261058	0.698092	0.00069313
RIPK2	6.21269	2.46092	15.6842	0.000110674
ROS1	0.482792	0.353661	0.659072	4.53144e-06
SCARF1	0.33811	0.18377	0.622072	0.000490323
SELL	0.385594	0.236759	0.627989	0.000128413
SEMA4D	0.184836	0.0733756	0.465609	0.000341463
SERPINE1	2.60673	1.59972	4.24766	0.00012011
SLAMF1	0.342972	0.195055	0.603058	0.000202131
SLC28A2	0.715635	0.529734	0.966774	0.0292472
SLC4A4	0.442608	0.274264	0.714282	0.000844073
SLC7A1	9.27274	3.7931	22.6684	1.04421e-06
SLC7A2	0.721348	0.522566	0.995746	0.0470462
SPHK1	4.6992	2.82754	7.80977	2.36791e-09
TIMP1	4.66889	1.38051	15.7901	0.0131881
TLR2	0.329595	0.186303	0.583097	0.00013722
TLR3	0.582437	0.363525	0.933176	0.0246057
TNFAIP6	3.21824	2.04334	5.0687	4.57752e-07
TNFSF15	0.466622	0.297265	0.732465	0.000922025
