# Supplementary material for: Identification of an inflammatory response signature associated with prognostic stratification and drug sensitivity in lung adenocarcinoma
Source: Sci Rep. 2022 Jun 16;12:10110. doi: 10.1038/s41598-022-14323-6 (PMC9203558; doi:10.1038/s41598-022-14323-6)
Supplement: Supplementary file 5 — Supplementary Table S4. [file 41598_2022_14323_MOESM5_ESM.xlsx]

## Sheet: Sheet1
Table S4.Multivariate Cox analysis (stepwise regression)for the construction of an IRGS.
Genes	coef	HR	HR.95L	HR.95H	pvalue
ADM	0.113892	1.12063	1.0356	1.21265	0.00467321
GPC3	-0.0662781	0.935871	0.865448	1.01202	0.0968113
IL7R	-0.188019	0.828599	0.750316	0.915049	0.0002046
NMI	0.19006	1.20932	1.05248	1.38953	0.00732525
NMUR1	-0.130299	0.877833	0.755411	1.02009	0.0890677
PSEN1	0.347086	1.41494	1.09973	1.82049	0.00694891
PTPRE	-0.18221	0.833426	0.72836	0.953647	0.00804194
PVR	0.210111	1.23381	1.02896	1.47945	0.0233192
SEMA4D	-0.194965	0.822863	0.695956	0.972912	0.0225311
SERPINE1	0.0691766	1.07163	0.981953	1.16949	0.12078
SPHK1	0.116931	1.12404	1.00448	1.25784	0.0415687
