# Supplementary material for: Identification of an inflammatory response signature associated with prognostic stratification and drug sensitivity in lung adenocarcinoma
Source: Sci Rep. 2022 Jun 16;12:10110. doi: 10.1038/s41598-022-14323-6 (PMC9203558; doi:10.1038/s41598-022-14323-6)
Supplement: Supplementary file 6 — Supplementary Table S5. [file 41598_2022_14323_MOESM6_ESM.xlsx]

## Sheet: Sheet1
Table S5.List of transcription factors and their co-expression relationship with IRGS genes.
Transcription factors (TFs)				TFs	IRGS Genes	Cor	pvalue	Regulation
ADNP				ADNP	PSEN1	0.422511	1.41e-24	postive
AFF4				AFF4	PTPRE	0.406193	1.14e-22	postive
AR				AFF4	SEMA4D	0.300013	1.37e-12	postive
ARID3A				AFF4	PSEN1	0.410879	3.31e-23	postive
ARNT				AFF4	IL7R	0.389455	8.04e-21	postive
ARNTL				ARID3A	GPC3	0.436026	3.09e-26	postive
ASCL1				ARNTL	PTPRE	0.359107	9.96e-18	postive
ASH2L				ATF1	PSEN1	0.344903	2.17e-16	postive
ATF1				ATF2	PSEN1	0.412706	2.03e-23	postive
ATF2				ATF7	PTPRE	0.3442	2.52e-16	postive
ATF3				ATF7	PSEN1	0.347111	1.36e-16	postive
ATF4				BACH1	PSEN1	0.45247	2.33e-28	postive
ATF7				BACH1	IL7R	0.360528	7.25e-18	postive
BACH1				BACH2	IL7R	0.306867	3.96e-13	postive
BACH2				BCL3	PVR	0.322225	2.17e-14	postive
BATF				BCL6	PTPRE	0.316891	6.05e-14	postive
BCL11A				BDP1	PTPRE	0.322337	2.12e-14	postive
BCL3				BDP1	PSEN1	0.329572	5.08e-15	postive
BCL6				BDP1	IL7R	0.376333	1.92e-19	postive
BDP1				BRCA1	PVR	0.390279	6.56e-21	postive
BHLHE40				BRD1	PTPRE	0.369209	1.01e-18	postive
BMI1				BRD1	SEMA4D	0.316536	6.48e-14	postive
BRCA1				BRD3	SEMA4D	0.384306	2.84e-20	postive
BRD1				BRD3	PSEN1	0.395545	1.76e-21	postive
BRD2				BRD4	SEMA4D	0.312749	1.33e-13	postive
BRD3				BRD4	PVR	0.343504	2.91e-16	postive
BRD4				CBFB	PSEN1	0.345428	1.94e-16	postive
BRF1				CBX5	SEMA4D	0.31877	4.22e-14	postive
BRF2				CBX7	NMUR1	0.516609	7.79e-38	postive
C17orf96				CBX8	IL7R	-0.314274	9.95e-14	negative
CBFB				CDK2	NMI	0.404797	1.64e-22	postive
CBX2				CDK2	PVR	0.404328	1.85e-22	postive
CBX3				CEBPB	ADM	0.31585	7.38e-14	postive
CBX5				CENPA	PTPRE	-0.300658	1.22e-12	negative
CBX7				CENPA	PVR	0.352262	4.48e-17	postive
CBX8				CHD1	PTPRE	0.31716	5.75e-14	postive
CDK2				CHD1	SEMA4D	0.305404	5.17e-13	postive
CDK7				CHD1	PSEN1	0.316852	6.1e-14	postive
CDK8				CHD1	IL7R	0.391828	4.46e-21	postive
CDK9				CHD2	PTPRE	0.467791	1.92e-30	postive
CDX2				CHD2	SEMA4D	0.343616	2.85e-16	postive
CEBPA				CHD2	PSEN1	0.307726	3.38e-13	postive
CEBPB				CHD8	PSEN1	0.483964	9.21e-33	postive
CENPA				CIITA	SEMA4D	0.59613	8.76e-53	postive
CHD1				CIITA	IL7R	0.524752	3.45e-39	postive
CHD2				CREBBP	PTPRE	0.381198	6.02e-20	postive
CHD7				CREBBP	SEMA4D	0.438875	1.35e-26	postive
CHD8				CREBBP	PSEN1	0.398149	9.08e-22	postive
CIITA				DNMT1	SEMA4D	0.303154	7.79e-13	postive
CPSF3L				DYRK1A	PSEN1	0.380191	7.66e-20	postive
CREBBP				E2F4	PVR	0.345992	1.72e-16	postive
CTNNB1				E2F7	SPHK1	0.328456	6.35e-15	postive
CUX1				E2F7	NMI	0.368136	1.29e-18	postive
DNMT1				E2F7	PVR	0.359609	8.91e-18	postive
DNMT3A				EBF1	IL7R	0.423864	9.7e-25	postive
DYRK1A				EED	NMI	0.402644	2.86e-22	postive
E2F1				EGR2	IL7R	0.327997	6.96e-15	postive
E2F3				ELF1	PSEN1	0.49107	8.06e-34	postive
E2F4				ELF1	IL7R	0.369853	8.71e-19	postive
E2F6				ELK4	PTPRE	0.319759	3.49e-14	postive
E2F7				ELK4	SEMA4D	0.310655	1.96e-13	postive
EBF1				ELK4	PSEN1	0.341389	4.54e-16	postive
EED				ELK4	IL7R	0.39917	7e-22	postive
EGR1				ELL2	IL7R	0.320558	2.99e-14	postive
EGR2				EOMES	SEMA4D	0.539497	9.83e-42	postive
EHF				EOMES	IL7R	0.442859	4.19e-27	postive
EHMT2				EP400	SEMA4D	0.439896	1e-26	postive
ELF1				EP400	PSEN1	0.301092	1.13e-12	postive
ELF5				EP400	PVR	0.362656	4.5e-18	postive
ELK1				EPAS1	PTPRE	0.324285	1.45e-14	postive
ELK4				EPAS1	NMUR1	0.424815	7.45e-25	postive
ELL2				ERCC6	PTPRE	0.343138	3.15e-16	postive
EMX1				ERCC6	PSEN1	0.360809	6.81e-18	postive
EOMES				ERG	PTPRE	0.324177	1.48e-14	postive
EP400				ERG	IL7R	0.415217	1.03e-23	postive
EPAS1				ERG	NMUR1	0.426822	4.25e-25	postive
EPO				ESRRA	IL7R	-0.310213	2.13e-13	negative
ERCC6				ETS1	SEMA4D	0.470152	8.95e-31	postive
ERG				ETS1	IL7R	0.775433	1.67e-108	postive
ESR1				ETS1	SERPINE1	0.424325	8.53e-25	postive
ESRRA				EZH1	PTPRE	0.374729	2.8e-19	postive
ETS1				EZH1	SEMA4D	0.351748	5.01e-17	postive
ETV1				EZH1	NMUR1	0.382173	4.76e-20	postive
EZH1				FLI1	SEMA4D	0.502083	1.65e-35	postive
EZH2				FLI1	IL7R	0.657556	1.5e-67	postive
FLI1				FLI1	NMUR1	0.425103	6.87e-25	postive
FOS				FOS	NMUR1	0.326223	9.89e-15	postive
FOSL1				FOSL1	SPHK1	0.476833	1e-31	postive
FOSL2				FOSL1	NMI	0.370278	7.9e-19	postive
FOXA1				FOSL1	SERPINE1	0.305584	5e-13	postive
FOXA2				FOSL1	PVR	0.394672	2.19e-21	postive
FOXK1				FOSL2	PVR	0.303232	7.68e-13	postive
FOXM1				FOXA2	SPHK1	-0.306784	4.02e-13	negative
FOXO1				FOXM1	NMI	0.341494	4.44e-16	postive
FOXO3				FOXM1	PVR	0.469932	9.61e-31	postive
FOXP1				FOXO1	IL7R	0.458604	3.51e-29	postive
FOXP2				FOXO3	SEMA4D	0.359065	1.01e-17	postive
FOXP3				FOXO3	PSEN1	0.358061	1.26e-17	postive
GABPA				FOXO3	IL7R	0.390708	5.9e-21	postive
GATA2				FOXP1	PTPRE	0.313643	1.12e-13	postive
GATA3				FOXP3	SEMA4D	0.464979	4.71e-30	postive
GATA4				FOXP3	IL7R	0.403183	2.49e-22	postive
GATA6				GABPA	PSEN1	0.436624	2.6e-26	postive
GATAD1				GABPA	IL7R	0.318739	4.25e-14	postive
GREB1				GATA2	NMUR1	0.317705	5.18e-14	postive
GRHL2				GATA3	NMI	0.306863	3.96e-13	postive
GTF2B				GRHL2	PSEN1	0.316811	6.15e-14	postive
GTF2F1				GTF2B	NMI	0.314124	1.02e-13	postive
GTF2I				GTF2I	PTPRE	0.342332	3.73e-16	postive
H2AFX				GTF2I	PSEN1	0.432784	7.85e-26	postive
HCFC1				H2AFX	SPHK1	0.348423	1.03e-16	postive
HDAC1				H2AFX	PVR	0.360377	7.5e-18	postive
HDAC2				HCFC1	SEMA4D	0.364355	3.07e-18	postive
HDAC3				HCFC1	PVR	0.40867	5.93e-23	postive
HDAC6				HIF1A	SPHK1	0.315903	7.31e-14	postive
HEY1				HIF1A	PSEN1	0.378443	1.16e-19	postive
HIF1A				HIF1A	IL7R	0.384121	2.97e-20	postive
HIRA				HIF1A	SERPINE1	0.329648	5.01e-15	postive
HNF1B				HIF1A	PVR	0.349423	8.28e-17	postive
HNF4A				HOXC11	GPC3	0.371337	6.18e-19	postive
HNF4G				IKZF1	SEMA4D	0.649412	2.14e-65	postive
HOXA9				IKZF1	IL7R	0.766556	1.36e-104	postive
HOXB13				IRF1	SEMA4D	0.452315	2.44e-28	postive
HOXB7				IRF1	NMI	0.53656	3.23e-41	postive
HOXC11				IRF4	SEMA4D	0.479074	4.77e-32	postive
HOXC9				IRF4	IL7R	0.309494	2.44e-13	postive
HSF1				IRF5	SEMA4D	0.301212	1.11e-12	postive
HSF2				JARID2	PSEN1	0.342934	3.29e-16	postive
IKZF1				JARID2	GPC3	0.305904	4.72e-13	postive
IRF1				JMJD1C	PTPRE	0.305455	5.12e-13	postive
IRF3				JMJD1C	SEMA4D	0.301858	9.84e-13	postive
IRF4				JMJD1C	PSEN1	0.362512	4.65e-18	postive
IRF5				JMJD1C	IL7R	0.402113	3.29e-22	postive
JARID2				JMJD6	SPHK1	0.331337	3.57e-15	postive
JMJD1C				JMJD6	PVR	0.42558	6.01e-25	postive
JMJD6				KAT2B	PTPRE	0.320089	3.28e-14	postive
JUN				KAT2B	SEMA4D	0.364341	3.08e-18	postive
JUNB				KAT2B	IL7R	0.470406	8.24e-31	postive
JUND				KDM1A	GPC3	0.337425	1.03e-15	postive
KAT2B				KDM2B	SEMA4D	0.417515	5.55e-24	postive
KAT5				KDM3A	SEMA4D	0.358726	1.08e-17	postive
KDM1A				KDM3A	PSEN1	0.412822	1.97e-23	postive
KDM2B				KDM4C	SEMA4D	0.349455	8.22e-17	postive
KDM3A				KDM4C	IL7R	0.329755	4.9e-15	postive
KDM4C				KDM5A	SEMA4D	0.33731	1.06e-15	postive
KDM5A				KDM5A	PSEN1	0.401708	3.65e-22	postive
KDM5B				KDM5B	PSEN1	0.447852	9.44e-28	postive
KDM5C				KDM5C	SEMA4D	0.305071	5.5e-13	postive
KDM6B				KLF11	PSEN1	0.322317	2.13e-14	postive
KLF11				LEF1	IL7R	0.346962	1.4e-16	postive
KLF4				LMNB1	PVR	0.35544	2.24e-17	postive
KLF5				LMO2	NMUR1	0.442269	4.98e-27	postive
LEF1				LYL1	NMUR1	0.343488	2.92e-16	postive
LHX2				MAF	SEMA4D	0.359919	8.31e-18	postive
LIN9				MAF	IL7R	0.476101	1.28e-31	postive
LMNA				MAX	SEMA4D	0.340716	5.23e-16	postive
LMNB1				MAX	PSEN1	0.469359	1.16e-30	postive
LMO2				MAX	NMI	0.32823	6.64e-15	postive
LYL1				MBD2	SEMA4D	0.31403	1.04e-13	postive
MAF				MECP2	PTPRE	0.320651	2.94e-14	postive
MAFF				MECP2	SEMA4D	0.396945	1.23e-21	postive
MAFK				MED12	SEMA4D	0.352579	4.19e-17	postive
MAX				MEF2A	PTPRE	0.333519	2.29e-15	postive
MAZ				MEF2A	SEMA4D	0.372163	5.1e-19	postive
MBD2				MEF2A	PSEN1	0.363817	3.46e-18	postive
MBD3				MEF2A	IL7R	0.450043	4.87e-28	postive
MECP2				MEF2C	IL7R	0.354167	2.96e-17	postive
MED12				MITF	IL7R	0.375919	2.11e-19	postive
MEF2A				MYH11	NMUR1	0.380952	6.38e-20	postive
MEF2B				NCAPG	NMI	0.329671	4.98e-15	postive
MEF2C				NCAPG	PVR	0.444324	2.71e-27	postive
MEIS1				NCOR2	PTPRE	0.327255	8.06e-15	postive
MITF				NCOR2	PVR	0.306827	3.99e-13	postive
MXI1				NFATC1	SEMA4D	0.36226	4.92e-18	postive
MYB				NFATC1	IL7R	0.363071	4.1e-18	postive
MYBL2				NFIC	PTPRE	0.406463	1.06e-22	postive
MYC				NFYA	PSEN1	0.325454	1.15e-14	postive
MYH11				NIPBL	PSEN1	0.317833	5.06e-14	postive
NANOG				NOTCH1	SEMA4D	0.382415	4.49e-20	postive
NCAPG				NOTCH1	NMUR1	0.368997	1.06e-18	postive
NCOR2				NR2C2	PTPRE	0.413333	1.72e-23	postive
NFATC1				NR2C2	SEMA4D	0.348661	9.75e-17	postive
NFE2				NR3C1	PTPRE	0.423393	1.11e-24	postive
NFIC				NR3C1	PSEN1	0.387014	1.47e-20	postive
NFYA				NR3C1	IL7R	0.335566	1.51e-15	postive
NFYB				NR5A2	GPC3	0.366353	1.95e-18	postive
NIPBL				NRF1	SEMA4D	0.327583	7.55e-15	postive
NOTCH1				PAF1	PVR	0.334384	1.92e-15	postive
NR1H2				PAX5	SEMA4D	0.390356	6.43e-21	postive
NR2C2				PAX5	IL7R	0.318261	4.66e-14	postive
NR2F1				PIAS1	SEMA4D	0.326448	9.46e-15	postive
NR2F2				PIAS1	PSEN1	0.374653	2.85e-19	postive
NR3C1				PIAS1	IL7R	0.373825	3.46e-19	postive
NR4A1				PML	NMI	0.444037	2.95e-27	postive
NR5A2				POLR2B	PSEN1	0.333785	2.17e-15	postive
NRF1				POLR3A	PVR	0.38852	1.01e-20	postive
OGT				POLR3D	PVR	0.364674	2.85e-18	postive
PAF1				POU2F1	PSEN1	0.331091	3.75e-15	postive
PAX3				PPARD	SPHK1	0.358779	1.07e-17	postive
PAX5				PRDM1	SEMA4D	0.438901	1.34e-26	postive
PAX6				PRDM1	IL7R	0.616592	2.42e-57	postive
PBX1				PRKDC	PSEN1	0.324391	1.42e-14	postive
PBX3				PRKDC	PVR	0.333001	2.55e-15	postive
PDX1				RARG	NMI	0.308067	3.17e-13	postive
PHF8				RB1	PSEN1	0.369058	1.05e-18	postive
PIAS1				RB1	IL7R	0.378428	1.17e-19	postive
PML				RBBP5	PSEN1	0.456555	6.63e-29	postive
POLR2B				RBL2	PTPRE	0.500156	3.29e-35	postive
POLR3A				RBL2	IL7R	0.330993	3.82e-15	postive
POLR3D				RBPJ	PSEN1	0.33311	2.49e-15	postive
POLR3G				RCOR1	PSEN1	0.511747	4.81e-37	postive
POU2F1				RELA	PVR	0.345375	1.96e-16	postive
POU5F1				RFX5	SEMA4D	0.376483	1.85e-19	postive
PPARD				RNF2	PSEN1	0.420443	2.5e-24	postive
PPARG				RUNX1	PTPRE	0.455472	9.26e-29	postive
PRDM1				RUNX1	PSEN1	0.346051	1.7e-16	postive
PRKDC				RUNX1T1	IL7R	0.38965	7.66e-21	postive
RAG1				RYBP	PSEN1	0.410289	3.87e-23	postive
RARA				RYBP	IL7R	0.305844	4.77e-13	postive
RARG				SCML2	GPC3	0.390712	5.89e-21	postive
RB1				SF1	SEMA4D	0.326752	8.91e-15	postive
RBBP5				SF1	PVR	0.307532	3.5e-13	postive
RBL2				SFMBT1	PSEN1	0.361115	6.36e-18	postive
RBP2				SIN3A	PSEN1	0.434378	4.97e-26	postive
RBPJ				SMAD3	PSEN1	0.307482	3.53e-13	postive
RCOR1				SMAD4	PTPRE	0.307562	3.48e-13	postive
RELA				SMAD4	PSEN1	0.356313	1.85e-17	postive
RFX2				SMARCC1	PSEN1	0.324498	1.39e-14	postive
RFX5				SMARCC2	SEMA4D	0.308661	2.84e-13	postive
RING1				SMC1A	SEMA4D	0.300541	1.25e-12	postive
RNF2				SMC1A	PVR	0.323414	1.72e-14	postive
RUNX1				SMC3	PSEN1	0.320956	2.77e-14	postive
RUNX1T1				SMC3	PVR	0.395547	1.76e-21	postive
RXRA				SNAI2	SPHK1	0.416774	6.79e-24	postive
RXRG				SNAI2	SERPINE1	0.537217	2.48e-41	postive
RYBP				SNAPC2	SPHK1	0.312795	1.32e-13	postive
SALL4				SP2	SEMA4D	0.315985	7.19e-14	postive
SAP30				SRF	PVR	0.345726	1.82e-16	postive
SCML2				SSRP1	PVR	0.363754	3.51e-18	postive
SETDB1				STAT1	SEMA4D	0.411642	2.7e-23	postive
SF1				STAT1	NMI	0.605698	7.12e-55	postive
SFMBT1				STAT1	IL7R	0.311921	1.55e-13	postive
SFPQ				STAT2	SEMA4D	0.396676	1.32e-21	postive
SIN3A				STAT2	NMI	0.378799	1.07e-19	postive
SIRT6				STAT3	PTPRE	0.331221	3.65e-15	postive
SIX5				STAT3	PSEN1	0.30086	1.18e-12	postive
SMAD1				STAT4	IL7R	0.472621	4.01e-31	postive
SMAD2				STAT5A	SEMA4D	0.598445	2.78e-53	postive
SMAD3				STAT5A	IL7R	0.470256	8.65e-31	postive
SMAD4				STAT5A	NMUR1	0.364686	2.84e-18	postive
SMARCA4				STAT5B	PTPRE	0.330502	4.22e-15	postive
SMARCB1				STAT5B	SEMA4D	0.483079	1.24e-32	postive
SMARCC1				STAT5B	IL7R	0.311555	1.66e-13	postive
SMARCC2				STAT5B	NMUR1	0.39186	4.43e-21	postive
SMC1A				SUMO1	NMI	0.396594	1.35e-21	postive
SMC3				SUMO2	NMI	0.319128	3.94e-14	postive
SNAI2				SUPT5H	PVR	0.440566	8.23e-27	postive
SNAPC2				TAF1	PTPRE	0.372448	4.77e-19	postive
SNAPC4				TAF1	SEMA4D	0.355854	2.05e-17	postive
SOX17				TAF1	PSEN1	0.364745	2.81e-18	postive
SOX2				TAL1	IL7R	0.389321	8.31e-21	postive
SOX4				TAL1	NMUR1	0.542489	2.89e-42	postive
SOX9				TBL1XR1	PSEN1	0.404725	1.67e-22	postive
SP2				TCF12	PSEN1	0.373511	3.72e-19	postive
SPDEF				TCF21	NMUR1	0.557631	4.83e-45	postive
SPIB				TCF7	SEMA4D	0.482294	1.62e-32	postive
SRC				TCF7	IL7R	0.474978	1.85e-31	postive
SREBF1				TCF7L2	PTPRE	0.302995	8.01e-13	postive
SREBF2				TEAD1	PSEN1	0.384993	2.4e-20	postive
SRF				TEAD1	PVR	0.320679	2.92e-14	postive
SSRP1				TEAD4	SPHK1	0.355922	2.01e-17	postive
STAT1				TEAD4	NMI	0.362439	4.73e-18	postive
STAT2				TEAD4	PVR	0.436708	2.54e-26	postive
STAT3				TET2	PTPRE	0.311025	1.83e-13	postive
STAT4				TET2	SEMA4D	0.304359	6.26e-13	postive
STAT5A				TET2	IL7R	0.375235	2.48e-19	postive
STAT5B				TFAP2A	NMI	0.301471	1.06e-12	postive
STAT6				TRIM28	PVR	0.398124	9.13e-22	postive
SUMO1				UBTF	PVR	0.336778	1.18e-15	postive
SUMO2				VEZF1	PTPRE	0.320466	3.05e-14	postive
SUPT5H				VEZF1	PSEN1	0.479677	3.9e-32	postive
TAF1				WDR5	PVR	0.343029	3.22e-16	postive
TAL1				WWTR1	PSEN1	0.34368	2.81e-16	postive
TAT				XRN2	PSEN1	0.387316	1.36e-20	postive
TBL1XR1				YAP1	PSEN1	0.379375	9.31e-20	postive
TBP				YY1	PSEN1	0.602814	3.09e-54	postive
TCF12				ZBTB33	SEMA4D	0.301661	1.02e-12	postive
TCF21				ZBTB33	PSEN1	0.407103	8.96e-23	postive
TCF7
TCF7L1
TCF7L2
TEAD1
TEAD4
TERF1
TERF2
TET2
TFAP2A
TFAP2C
THAP11
TP53
TP63
TP73
TRIM28
TTF2
UBTF
USF1
USF2
VDR
VEZF1
WDR5
WHSC1
WWTR1
XBP1
XRN2
YAP1
YY1
ZBTB17
ZBTB33
