# Supplementary material for: Identification of an inflammatory response signature associated with prognostic stratification and drug sensitivity in lung adenocarcinoma
Source: Sci Rep. 2022 Jun 16;12:10110. doi: 10.1038/s41598-022-14323-6 (PMC9203558; doi:10.1038/s41598-022-14323-6)
Supplement: Supplementary file 7 — Supplementary Table S6. [file 41598_2022_14323_MOESM7_ESM.xlsx]

## Sheet: Sheet1
Table S6.The GSVA analysis based on the meta-GEO cohort (n=1615) and TCGA cohort (n=500).
meta-GEO cohort								TCGA cohort
id	logFC	AveExpr	t	P.Value	adj.P.Val	B		id	logFC	AveExpr	t	P.Value	adj.P.Val	B
GO_MULTIVESICULAR_BODY_LUMEN	-0.250556	0.0195471	-15.5652	5.20964e-51	5.18203e-47	105.096		GO_ACYL_COA_OXIDASE_ACTIVITY	-0.228358	-0.0314068	-8.63582	7.73e-17	7.68e-13	27.5838
GO_ALVEOLAR_LAMELLAR_BODY	-0.222599	0.019501	-15.2238	5.20084e-49	5.17276e-45	100.535		GO_ALVEOLAR_LAMELLAR_BODY	-0.294594	-0.0107913	-10.3812	5.22e-23	5.21e-19	41.4791
GO_PEPTIDYL_PROLINE_HYDROXYLATION_TO_4_HYDROXY_L_PROLINE	0.212838	-0.00449165	14.1412	6.82244e-43	6.78355e-39	86.5832		GO_ANAPHASE_PROMOTING_COMPLEX_BINDING	0.22233	-0.025893	8.93276	7.83e-18	7.79e-14	29.8204
GO_PEPTIDYL_PROLINE_4_DIOXYGENASE_ACTIVITY	0.212838	-0.00449165	14.1412	6.82244e-43	6.78355e-39	86.5832		GO_ANNEALING_HELICASE_ACTIVITY	0.210378	-0.0413217	7.9358	1.37e-14	1.35e-10	22.5361
GO_POSITIVE_REGULATION_OF_AUTOPHAGOSOME_MATURATION	-0.208426	0.0128066	-13.9597	6.69534e-42	6.65584e-38	84.3221		GO_ANTIGEN_PROCESSING_AND_PRESENTATION_ENDOGENOUS_LIPID_ANTIGEN_VIA_MHC_CLASS_IB	-0.281646	-0.0357266	-8.04116	6.4e-15	6.33e-11	23.2751
GO_CONDENSED_CHROMOSOME_OUTER_KINETOCHORE	0.216757	-0.0180219	13.8107	4.29418e-41	4.26798e-37	82.4824		GO_ANTIGEN_PROCESSING_AND_PRESENTATION_OF_LIPID_ANTIGEN_VIA_MHC_CLASS_IB	-0.236403	-0.0378179	-8.19275	2.12e-15	2.1e-11	24.3514
GO_REGULATION_OF_DNA_DIRECTED_DNA_POLYMERASE_ACTIVITY	0.223497	-0.0249231	13.7104	1.48715e-40	1.47763e-36	81.2528		GO_CELL_ADHESIVE_PROTEIN_BINDING_INVOLVED_IN_BUNDLE_OF_HIS_CELL_PURKINJE_MYOCYTE_COMMUNICATION	0.200105	-0.042984	6.68731	6.06e-11	5.79e-07	14.3761
GO_CTF18_RFC_LIKE_COMPLEX	0.223497	-0.0249231	13.7104	1.48715e-40	1.47763e-36	81.2528		GO_CHEMICAL_HOMEOSTASIS_WITHIN_A_TISSUE	-0.209259	-0.0470482	-9.78604	8.07e-21	8.05e-17	36.5445
GO_ANTIGEN_PROCESSING_AND_PRESENTATION_ENDOGENOUS_LIPID_ANTIGEN_VIA_MHC_CLASS_IB	-0.218369	0.00440499	-13.5545	1.01009e-39	1.00312e-35	79.3565		GO_CHROMOSOME_PASSENGER_COMPLEX	0.299622	-0.0291284	9.38463	2.16e-19	2.16e-15	33.3278
GO_LIPID_ANTIGEN_BINDING	-0.218369	0.00440499	-13.5545	1.01009e-39	1.00312e-35	79.3565		GO_CILIARY_NEUROTROPHIC_FACTOR_MEDIATED_SIGNALING_PATHWAY	-0.210867	-0.0234028	-8.98335	5.27e-18	5.25e-14	30.207
GO_DNA_PROTECTION	0.202165	-0.0121049	13.1162	2.01244e-37	1.99574e-33	74.1172		GO_CILIARY_NEUROTROPHIC_FACTOR_RECEPTOR_ACTIVITY	-0.236881	-0.0174783	-9.44083	1.37e-19	1.37e-15	33.7726
GO_CHROMOSOME_PASSENGER_COMPLEX	0.208007	-0.0186305	12.9626	1.24519e-36	1.23411e-32	72.3141		GO_CONDENSED_CHROMOSOME_OUTER_KINETOCHORE	0.273986	-0.0265824	8.91044	9.31e-18	9.27e-14	29.6504
GO_MITOTIC_SPINDLE_MIDZONE_ASSEMBLY	0.206053	-0.0138655	12.7763	1.11028e-35	1.09963e-31	70.1497		GO_CONDENSED_NUCLEAR_CHROMOSOME_KINETOCHORE	0.205942	-0.0420165	7.63079	1.18e-13	1.16e-09	20.4399
GO_VASCULOGENESIS_INVOLVED_IN_CORONARY_VASCULAR_MORPHOGENESIS	-0.200131	-0.00769984	-12.6953	2.85128e-35	2.82334e-31	69.2169		GO_CONDENSIN_COMPLEX	0.240367	-0.0366525	7.75568	4.91e-14	4.83e-10	21.2904
GO_FEMALE_GERM_CELL_NUCLEUS	0.209725	0.0055454	11.9589	1.20718e-31	1.18991e-27	60.96		GO_CTF18_RFC_LIKE_COMPLEX	0.262138	-0.0391299	8.60201	1e-16	9.93e-13	27.3327
								GO_DNA_REPLICATION_CHECKPOINT	0.228025	-0.0429847	9.19856	9.62e-19	9.59e-15	31.8687
								GO_DNA_REPLICATION_FACTOR_C_COMPLEX	0.21607	-0.0500603	7.07186	5.14e-12	4.97e-08	16.769
								GO_DNA_REPLICATION_INITIATION	0.228548	-0.0325871	9.30722	4.03e-19	4.02e-15	32.7183
								GO_DNA_REPLICATION_PREINITIATION_COMPLEX	0.2705	-0.0399544	8.68228	5.42e-17	5.39e-13	27.9301
								GO_DNA_STRAND_ELONGATION_INVOLVED_IN_DNA_REPLICATION	0.236574	-0.0424183	8.26294	1.27e-15	1.26e-11	24.8548
								GO_DOUBLE_STRAND_BREAK_REPAIR_VIA_BREAK_INDUCED_REPLICATION	0.265456	-0.0388232	8.34911	6.69e-16	6.64e-12	25.4774
								GO_GLUTATHIONE_HYDROLASE_ACTIVITY	-0.220685	-0.038564	-8.11517	3.74e-15	3.7e-11	23.7986
								GO_GROWTH_INVOLVED_IN_HEART_MORPHOGENESIS	-0.214924	-0.0346693	-8.52045	1.85e-16	1.84e-12	26.7298
								GO_HEMATOPOIETIC_STEM_CELL_MIGRATION	-0.238322	-0.0294538	-8.97043	5.83e-18	5.81e-14	30.1081
								GO_INOSITOL_POLYPHOSPHATE_5_PHOSPHATASE_ACTIVITY	-0.220928	-0.0367163	-8.93657	7.6e-18	7.56e-14	29.8495
								GO_INOSITOL_TRISPHOSPHATE_PHOSPHATASE_ACTIVITY	-0.239127	-0.0359043	-10.2631	1.44e-22	1.44e-18	40.4848
								GO_KINETOCHORE_BINDING	0.235581	-0.0438385	8.47322	2.65e-16	2.63e-12	26.3827
								GO_LEUCINE_CATABOLIC_PROCESS	-0.204061	-0.0503887	-7.74118	5.44e-14	5.35e-10	21.1911
								GO_LEUKOTRIENE_D4_BIOSYNTHETIC_PROCESS	-0.231131	-0.0360457	-8.94982	6.85e-18	6.82e-14	29.9506
								GO_LIPID_ANTIGEN_BINDING	-0.281646	-0.0357266	-8.04116	6.4e-15	6.33e-11	23.2751
								GO_MCM_COMPLEX	0.222759	-0.037226	7.48984	3.11e-13	3.05e-09	19.4931
								GO_MEIOTIC_CHROMOSOME_CONDENSATION	0.203085	-0.0443557	6.67131	6.69e-11	6.39e-07	14.279
								GO_MEIOTIC_DNA_DOUBLE_STRAND_BREAK_PROCESSING	0.20567	-0.0267454	7.64517	1.06e-13	1.05e-09	20.5373
								GO_MEIOTIC_SISTER_CHROMATID_COHESION_CENTROMERIC	0.24025	-0.0386856	9.08856	2.3e-18	2.29e-14	31.0159
								GO_MEMBRANE_RAFT_DISTRIBUTION	-0.20234	-0.00823582	-6.10521	2.05e-09	1.91e-05	10.9685
								GO_MHC_CLASS_II_PROTEIN_COMPLEX	-0.210478	0.0026476	-5.82715	1.01e-08	9.2e-05	9.43495
								GO_NEGATIVE_REGULATION_OF_ARTERY_MORPHOGENESIS	0.261722	0.266304	57.244	1.43e-222	1.43e-218	483.755
								GO_NEGATIVE_REGULATION_OF_COMPLEMENT_ACTIVATION	-0.207809	-0.0206741	-8.24081	1.49e-15	1.48e-11	24.6957
								GO_POSITIVE_REGULATION_OF_APOPTOTIC_CELL_CLEARANCE	-0.201267	-0.0235983	-7.68302	8.18e-14	8.04e-10	20.7943
								GO_POSITIVE_REGULATION_OF_AUTOPHAGOSOME_MATURATION	-0.204957	-0.039133	-8.31025	8.93e-16	8.85e-12	25.196
								GO_POSITIVE_REGULATION_OF_CAMP_DEPENDENT_PROTEIN_KINASE_ACTIVITY	-0.200356	-0.0164142	-6.91814	1.4e-11	1.35e-07	15.7992
								GO_PRONUCLEUS	0.200331	-0.0211552	8.83023	1.74e-17	1.73e-13	29.0419
								GO_PROTEIN_LOCALIZATION_TO_KINETOCHORE	0.203576	-0.042494	7.95551	1.19e-14	1.17e-10	22.6738
								GO_PROXIMAL_DISTAL_PATTERN_FORMATION_INVOLVED_IN_NEPHRON_DEVELOPMENT	-0.211141	-0.0237645	-7.81801	3.16e-14	3.12e-10	21.719
								GO_REGULATION_OF_DNA_DEPENDENT_DNA_REPLICATION_INITIATION	0.221479	-0.0443361	8.09449	4.35e-15	4.3e-11	23.6519
								GO_REGULATION_OF_DNA_DIRECTED_DNA_POLYMERASE_ACTIVITY	0.275863	-0.039042	8.75863	3.02e-17	3e-13	28.5022
								GO_REGULATION_OF_DNA_DUPLEX_UNWINDING	0.207163	-0.0495121	7.68129	8.28e-14	8.13e-10	20.7825
								GO_REGULATION_OF_GAMMA_DELTA_T_CELL_DIFFERENTIATION	-0.229551	-0.0305741	-7.80575	3.45e-14	3.4e-10	21.6345
								GO_REPLICATION_FORK_PROTECTION_COMPLEX	0.291386	-0.0308303	9.81936	6.12e-21	6.11e-17	36.8156
								GO_RNA_DNA_HYBRID_RIBONUCLEASE_ACTIVITY	0.206501	-0.0443548	7.26406	1.44e-12	1.4e-08	18.0059
								GO_SINGLE_STRANDED_DNA_DEPENDENT_ATPASE_ACTIVITY	0.230246	-0.0401762	8.16501	2.6e-15	2.57e-11	24.1532
								GO_STRAND_INVASION	0.224427	-0.0439446	7.78139	4.1e-14	4.03e-10	21.4669
								GO_SURFACTANT_HOMEOSTASIS	-0.235965	-0.0388161	-10.0448	9.23e-22	9.22e-18	38.6665
								GO_TOXIN_TRANSMEMBRANE_TRANSPORTER_ACTIVITY	-0.209511	-0.0262776	-8.21324	1.83e-15	1.81e-11	24.498
