# Supplementary material for: Identification of an inflammatory response signature associated with prognostic stratification and drug sensitivity in lung adenocarcinoma
Source: Sci Rep. 2022 Jun 16;12:10110. doi: 10.1038/s41598-022-14323-6 (PMC9203558; doi:10.1038/s41598-022-14323-6)
Supplement: Supplementary file 8 — Supplementary Table S7. [file 41598_2022_14323_MOESM8_ESM.xlsx]

## Sheet: Sheet1
Table S7.The GSEA analysis based on the meta-GEO cohort (n=1615) and TCGA cohort (n=500).
meta-GEO cohort							TCGA cohort
ID	Description	setSize	enrichmentScore	NES	pvalue		ID	Description	setSize	enrichmentScore	NES	pvalue
hsa03030	DNA replication	31	0.75816	2.22558	0.0019305		hsa03030	DNA replication	36	0.718132	2.05655	0.00471698
hsa00062	Fatty acid elongation	12	0.725678	1.67186	0.00772201		hsa03050	Proteasome	46	0.695021	2.09545	0.00520833
hsa03440	Homologous recombination	29	0.691638	2.01597	0.00191939		hsa00040	Pentose and glucuronate interconversions	33	0.672941	1.88798	0.0045045
hsa03430	Mismatch repair	22	0.690612	1.88699	0.00386847		hsa00052	Galactose metabolism	31	0.641427	1.76748	0.00438596
hsa04110	Cell cycle	104	0.648069	2.36294	0.00195312		hsa03430	Mismatch repair	23	0.639733	1.63845	0.0158103
hsa03410	Base excision repair	30	0.632622	1.84658	0.0038835		hsa04950	Maturity onset diabetes of the young	26	0.630826	1.66734	0.0207469
hsa03050	Proteasome	40	0.592116	1.84485	0.00384615		hsa00053	Ascorbate and aldarate metabolism	30	0.630519	1.72417	0.00858369
hsa04115	p53 signaling pathway	59	0.585429	1.95646	0.00191939		hsa00860	Porphyrin and chlorophyll metabolism	42	0.606167	1.77571	0.00492611
hsa03008	Ribosome biogenesis in eukaryotes	42	0.554107	1.75747	0.00562852		hsa05150	Staphylococcus aureus infection	92	0.602133	2.13942	0.00840336
hsa01230	Biosynthesis of amino acids	58	0.54183	1.81778	0.00188679		hsa00020	Citrate cycle (TCA cycle)	30	0.601277	1.64421	0.0214592
hsa04657	IL-17 signaling pathway	80	0.498976	1.74933	0.00375235		hsa04110	Cell cycle	124	0.597844	2.14515	0.0126582
hsa04114	Oocyte meiosis	91	0.48763	1.74373	0.00380228		hsa00790	Folate biosynthesis	26	0.59721	1.57849	0.0290456
hsa03013	RNA transport	106	0.460773	1.68941	0.00380952		hsa03410	Base excision repair	33	0.559679	1.57021	0.018018
hsa04218	Cellular senescence	131	0.450749	1.70448	0.00186916		hsa00062	Fatty acid elongation	27	0.533636	1.43617	0.0493827
hsa05206	MicroRNAs in cancer	141	0.443592	1.69031	0.00186567		hsa00030	Pentose phosphate pathway	30	0.533462	1.45877	0.0429185
hsa04060	Cytokine-cytokine receptor interaction	222	-0.363092	-1.48888	0.00428266		hsa01230	Biosynthesis of amino acids	75	0.532986	1.81766	0.00763359
hsa04024	cAMP signaling pathway	183	-0.372957	-1.50934	0.00616016		hsa04915	Estrogen signaling pathway	137	0.530881	1.96151	0.0128205
hsa04022	cGMP-PKG signaling pathway	141	-0.385755	-1.50426	0.00429185		hsa00140	Steroid hormone biosynthesis	60	0.521147	1.67411	0.00657895
hsa04062	Chemokine signaling pathway	160	-0.386291	-1.52899	0.00212314		hsa00010	Glycolysis / Gluconeogenesis	67	0.519739	1.72542	0.00680272
hsa04921	Oxytocin signaling pathway	122	-0.414594	-1.58629	0.00627615		hsa05033	Nicotine addiction	40	0.512085	1.49206	0.0145631
hsa04020	Calcium signaling pathway	206	-0.425309	-1.72797	0.00212314		hsa00190	Oxidative phosphorylation	121	0.510682	1.82528	0.0125
hsa04530	Tight junction	130	-0.431547	-1.6644	0.0021322		hsa04931	Insulin resistance	108	0.492241	1.74943	0.0119048
hsa04261	Adrenergic signaling in cardiomyocytes	125	-0.451291	-1.7274	0.00212766		hsa04911	Insulin secretion	86	0.487077	1.66682	0.00925926
hsa04260	Cardiac muscle contraction	64	-0.454439	-1.58932	0.00610998		hsa03440	Homologous recombination	41	0.487041	1.42713	0.0189573
hsa04925	Aldosterone synthesis and secretion	80	-0.457795	-1.64181	0.00852878		hsa04922	Glucagon signaling pathway	107	0.467703	1.65774	0.0117647
hsa04270	Vascular smooth muscle contraction	106	-0.461642	-1.73232	0.00419287		hsa04932	Non-alcoholic fatty liver disease	151	0.456575	1.65997	0.0172414
hsa05410	Hypertrophic cardiomyopathy	80	-0.465905	-1.67089	0.00852878		hsa01240	Biosynthesis of cofactors	152	0.455586	1.65627	0.0178571
hsa04664	Fc epsilon RI signaling pathway	61	-0.475606	-1.6589	0.00406504		hsa00830	Retinol metabolism	67	0.455026	1.51059	0.0136054
hsa04970	Salivary secretion	71	-0.480793	-1.70906	0.00419287		hsa03420	Nucleotide excision repair	46	0.454225	1.36946	0.03125
hsa04514	Cell adhesion molecules	112	-0.488613	-1.83803	0.0042735		hsa04910	Insulin signaling pathway	137	0.452519	1.67198	0.0128205
hsa04924	Renin secretion	61	-0.488631	-1.70433	0.00406504		hsa01200	Carbon metabolism	114	0.45129	1.59001	0.0128205
hsa04923	Regulation of lipolysis in adipocytes	50	-0.490887	-1.65218	0.00420168		hsa03460	Fanconi anemia pathway	54	0.443991	1.37961	0.0301205
hsa05414	Dilated cardiomyopathy	84	-0.493344	-1.78425	0.00416667		hsa04930	Type II diabetes mellitus	46	0.443467	1.33703	0.0364583
hsa04660	T cell receptor signaling pathway	96	-0.49455	-1.82451	0.00420168		hsa04115	p53 signaling pathway	73	0.441142	1.49743	0.0147059
hsa04612	Antigen processing and presentation	50	-0.497904	-1.67579	0.00420168		hsa03010	Ribosome	152	0.439001	1.59598	0.0178571
hsa04972	Pancreatic secretion	81	-0.509731	-1.83934	0.00210084		hsa04152	AMPK signaling pathway	120	0.434879	1.54815	0.0126582
hsa05144	Malaria	42	-0.534814	-1.73701	0.0021322		hsa04721	Synaptic vesicle cycle	78	0.434111	1.46992	0.016
hsa04658	Th1 and Th2 cell differentiation	81	-0.543397	-1.96082	0.00210084		hsa04066	HIF-1 signaling pathway	109	0.433482	1.54714	0.0117647
hsa04659	Th17 cell differentiation	94	-0.551597	-2.02843	0.0021097		hsa04260	Cardiac muscle contraction	83	0.430683	1.46953	0.00869565
hsa00830	Retinol metabolism	33	-0.553115	-1.73283	0.00407332		hsa04920	Adipocytokine signaling pathway	69	0.425807	1.42612	0.0205479
hsa05332	Graft-versus-host disease	30	-0.553447	-1.70188	0.00616016		hsa05012	Parkinson disease	235	0.417141	1.60412	0.0333333
hsa05416	Viral myocarditis	51	-0.56105	-1.90203	0.00210084		hsa05218	Melanoma	72	0.409766	1.37357	0.0364964
hsa04960	Aldosterone-regulated sodium reabsorption	31	-0.56279	-1.73864	0.00413223		hsa05415	Diabetic cardiomyopathy	190	0.409665	1.49632	0.0232558
hsa00980	Metabolism of xenobiotics by cytochrome P450	43	-0.564907	-1.84982	0.00208768		hsa00983	Drug metabolism - other enzymes	79	0.407915	1.39511	0.0151515
hsa05321	Inflammatory bowel disease	56	-0.566711	-1.94231	0.00210084		hsa04218	Cellular senescence	156	0.40776	1.50713	0.0169492
hsa05320	Autoimmune thyroid disease	41	-0.577289	-1.8729	0.0021097		hsa04068	FoxO signaling pathway	129	0.397304	1.43777	0.025641
hsa00350	Tyrosine metabolism	31	-0.591801	-1.82826	0.00206612		hsa05230	Central carbon metabolism in cancer	70	0.395056	1.32485	0.034965
hsa00071	Fatty acid degradation	37	-0.599968	-1.9211	0.00206612		hsa05017	Spinocerebellar ataxia	143	0.378075	1.39452	0.0294118
hsa05322	Systemic lupus erythematosus	42	-0.617901	-2.00686	0.0021322		hsa05034	Alcoholism	106	0.375598	1.33823	0.0232558
hsa04640	Hematopoietic cell lineage	89	-0.619774	-2.26379	0.00210526		hsa04657	IL-17 signaling pathway	94	0.375237	1.33618	0.0181818
hsa05330	Allograft rejection	31	-0.660082	-2.03921	0.00206612		hsa04714	Thermogenesis	219	0.369398	1.39939	0.0277778
hsa05340	Primary immunodeficiency	33	-0.66437	-2.08138	0.00203666		hsa04114	Oocyte meiosis	129	0.364501	1.31906	0.025641
hsa00591	Linoleic acid metabolism	19	-0.676472	-1.8585	0.00208333		hsa05202	Transcriptional misregulation in cancer	174	0.362771	1.33758	0.0392157
hsa00982	Drug metabolism - cytochrome P450	41	-0.680504	-2.20776	0.0021097		hsa04810	Regulation of actin cytoskeleton	218	0.36105	1.37115	0.027027
hsa04672	Intestinal immune network for IgA production	38	-0.70095	-2.25524	0.00205761		hsa05020	Prion disease	260	0.354371	1.38751	0.0384615
hsa05310	Asthma	25	-0.732558	-2.11915	0.00212314		hsa04621	NOD-like receptor signaling pathway	183	0.348797	1.28246	0.0434783
							hsa04740	Olfactory transduction	431	-0.416215	-1.20093	0.0332326
