# Supplementary material for: Identification of an inflammatory response signature associated with prognostic stratification and drug sensitivity in lung adenocarcinoma
Source: Sci Rep. 2022 Jun 16;12:10110. doi: 10.1038/s41598-022-14323-6 (PMC9203558; doi:10.1038/s41598-022-14323-6)
Supplement: Supplementary file 9 — Supplementary Table S8. [file 41598_2022_14323_MOESM9_ESM.xlsx]

## Sheet: Sheet1
Table S8. The correlation of FDA approved drugs Z scores with the IRG expression values
IRGs	Drugs	cor	pvalue
SEMA4D	Nelarabine	0.659663	9.9092e-09
PVR	Tamoxifen	-0.539802	8.54789e-06
PVR	Irofulven	0.525672	1.61073e-05
PVR	Crizotinib	-0.507011	3.56522e-05
SERPINE1	Tamoxifen	-0.488709	7.43886e-05
SEMA4D	Palbociclib	0.480592	0.000101732
PVR	Oxaliplatin	-0.479581	0.000105719
PVR	Palbociclib	-0.472795	0.00013642
PVR	Raloxifene	-0.471933	0.000140859
IL7R	Bosutinib	-0.465854	0.000176105
PVR	Cyclophosphamide	-0.465162	0.000180593
SERPINE1	Simvastatin	0.452859	0.000279977
NMI	Nelarabine	0.451868	0.000289827
SERPINE1	Lenvatinib	0.442607	0.000398475
PVR	Pipamperone	-0.441866	0.000408599
ADM	DACARBAZINE	-0.439449	0.00044326
SEMA4D	Idarubicin	0.431699	0.000573173
SEMA4D	Hydroxyurea	0.427179	0.000664016
PVR	Ifosfamide	-0.427117	0.000665339
PVR	Carmustine	-0.425324	0.000704931
SERPINE1	Nilotinib	-0.424468	0.000724566
PVR	Belinostat	-0.423764	0.000741082
SEMA4D	Asparaginase	0.422936	0.000760949
PSEN1	Raltitrexed	-0.422046	0.000782833
ADM	Raloxifene	-0.419422	0.000850739
SEMA4D	Dexrazoxane	0.416885	0.000921368
PSEN1	Oxaliplatin	-0.415403	0.000965043
PVR	Vinblastine	-0.4152	0.000971163
PVR	Nilotinib	-0.414186	0.0010023
SEMA4D	Fluphenazine	0.409335	0.00116401
SERPINE1	Dasatinib	0.40873	0.00118572
PVR	Ixabepilone	-0.406417	0.00127221
PVR	Lomustine	-0.406185	0.00128123
PVR	Estramustine	-0.405934	0.001291
PVR	LDK-378	-0.40474	0.00133843
PVR	Denileukin Diftitox Ontak	-0.403602	0.00138513
PVR	Dexrazoxane	-0.401841	0.00146024
PSEN1	Actinomycin D	-0.397366	0.00166783
SERPINE1	Vorinostat	-0.394406	0.00181929
PVR	Eribulin mesilate	-0.392376	0.00193015
PSEN1	Epirubicin	-0.391792	0.00196315
ADM	Cyclophosphamide	-0.3917	0.00196837
NMI	Hydroxyurea	0.389701	0.00208547
PVR	Dasatinib	0.38948	0.00209876
SEMA4D	Chlorambucil	0.38829	0.00217177
IL7R	Tamoxifen	-0.387887	0.00219701
PVR	Vincristine	-0.386901	0.00225987
PVR	Vorinostat	-0.386624	0.00227787
PVR	Everolimus	0.384366	0.00242894
SERPINE1	Midostaurin	0.380173	0.00273333
PSEN1	Valrubicin	-0.378577	0.00285779
PSEN1	Doxorubicin	-0.378251	0.00288386
SEMA4D	Bendamustine	0.376191	0.00305336
PSEN1	Carmustine	-0.374206	0.00322497
NMI	Palbociclib	0.372857	0.00334642
PVR	6-MERCAPTOPURINE	-0.371695	0.00345432
PVR	Paclitaxel	-0.370757	0.00354358
SERPINE1	Bleomycin	0.370487	0.0035697
SERPINE1	Pazopanib	0.368346	0.00378267
IL7R	Lapatinib	-0.365483	0.00408488
SEMA4D	Nitrogen mustard	0.365363	0.00409805
ADM	Palbociclib	-0.361715	0.00451508
PVR	Dromostanolone Propionate	-0.361018	0.00459893
PVR	DAUNORUBICIN	-0.360698	0.00463789
ADM	6-MERCAPTOPURINE	-0.360544	0.00465676
SEMA4D	LEE-011	0.359196	0.00482456
PVR	Arsenic trioxide	-0.357002	0.00510919
ADM	Dromostanolone Propionate	-0.356514	0.00517445
PVR	TYROTHRICIN	-0.353204	0.00563686
SERPINE1	Belinostat	-0.350876	0.00598353
PSEN1	DAUNORUBICIN	-0.34766	0.00649305
PTPRE	Ixabepilone	-0.34737	0.00654079
PVR	Daunorubicin	-0.345572	0.00684396
PVR	VINORELBINE	-0.345401	0.0068733
PSEN1	Vinblastine	-0.345211	0.00690614
PVR	Parthenolide	-0.34494	0.00695323
PSEN1	BMN-673	-0.342743	0.00734565
PSEN1	Vincristine	-0.341729	0.00753311
PSEN1	Daunorubicin	-0.338703	0.00811766
PSEN1	Imatinib	-0.337926	0.0082741
PSEN1	Lomustine	-0.335837	0.00870753
PVR	Erlotinib	0.335741	0.00872794
ADM	DECITABINE	-0.335711	0.00873422
ADM	Allopurinol	-0.335587	0.00876056
PVR	Actinomycin D	-0.333647	0.00918286
PVR	Etoposide	-0.333118	0.00930104
PVR	Bendamustine	-0.33215	0.00952085
PSEN1	Teniposide	-0.332028	0.00954879
ADM	6-THIOGUANINE	-0.328854	0.010303
PVR	Imatinib	-0.326043	0.0110132
PVR	Sulfatinib	-0.325909	0.0110482
IL7R	Neratinib	-0.324861	0.0113245
SEMA4D	Uracil mustard	0.32482	0.0113353
SERPINE1	RAPAMYCIN	0.323551	0.0116781
PVR	Homoharringtonine	-0.323264	0.0117568
ADM	Tamoxifen	-0.322967	0.0118388
PVR	Epirubicin	-0.32217	0.0120612
IL7R	Tegafur	-0.321788	0.0121691
PVR	LEE-011	-0.321445	0.0122666
PVR	Fluphenazine	-0.320848	0.0124381
IL7R	Simvastatin	0.320532	0.0125296
IL7R	Trametinib	-0.320162	0.0126378
SERPINE1	VINORELBINE	-0.319488	0.0128363
PVR	6-THIOGUANINE	-0.318613	0.0130985
PVR	Pipobroman	-0.318608	0.0130998
NMI	umbralisib	0.318495	0.013134
ADM	Nitrogen mustard	-0.318417	0.0131579
IL7R	Osimertinib	-0.317346	0.013486
SEMA4D	Oxaliplatin	0.315468	0.0140787
PTPRE	Acetalax	-0.31528	0.0141392
SERPINE1	Tegafur	-0.314977	0.0142372
IL7R	Sunitinib	-0.314118	0.0145184
PSEN1	Mithramycin	-0.312185	0.0151684
NMI	Bendamustine	0.311714	0.0153304
SEMA4D	Melphalan	0.311627	0.0153607
PSEN1	Homoharringtonine	-0.310138	0.0158838
PSEN1	Vinorelbine	-0.309526	0.0161034
PSEN1	Acrichine	-0.309254	0.0162017
GPC3	Vorinostat	0.308591	0.0164435
PVR	Nelarabine	-0.308343	0.0165348
ADM	LDK-378	-0.308103	0.0166234
SEMA4D	Triethylenemelamine	0.307395	0.0168878
SERPINE1	Zoledronate	0.307307	0.0169207
NMI	Asparaginase	0.306842	0.0170964
SERPINE1	Vemurafenib	-0.306736	0.0171368
PSEN1	Pipobroman	-0.306649	0.01717
SPHK1	LDK-378	-0.30645	0.0172459
PSEN1	Cisplatin	-0.306447	0.0172469
PSEN1	Nilotinib	-0.306302	0.0173025
IL7R	Cobimetinib (isomer 1)	-0.306161	0.0173567
SERPINE1	Rapamycin	0.305573	0.0175839
PVR	Hydroxyurea	-0.303514	0.0184004
SERPINE1	JNJ-42756493	0.302798	0.0186917
SEMA4D	Sonidegib	-0.302683	0.0187388
PVR	Teniposide	-0.302214	0.0189321
SPHK1	RAPAMYCIN	0.301963	0.0190365
PSEN1	Etoposide	-0.301118	0.0193906
SEMA4D	DECITABINE	0.299874	0.0199228
PSEN1	METHOTREXATE	-0.299456	0.0201042
SERPINE1	Selumetinib	-0.298926	0.0203362
PSEN1	Idarubicin	-0.298822	0.0203819
SEMA4D	Belinostat	0.298804	0.0203901
SEMA4D	Thiotepa	0.298007	0.020744
SPHK1	Carfilzomib	-0.296407	0.0214708
ADM	LEE-011	-0.295515	0.0218854
PVR	DACARBAZINE	-0.294991	0.0221316
SPHK1	Actinomycin D	-0.294035	0.0225875
PVR	Panobinostat	-0.293542	0.022826
PSEN1	Fluorouracil	-0.292716	0.0232299
IL7R	Dabrafenib	-0.292452	0.02336
PSEN1	Ifosfamide	-0.291676	0.0237468
SERPINE1	Everolimus	0.290941	0.0241183
PTPRE	Docetaxel	-0.290379	0.0244051
PSEN1	Sulfatinib	-0.28991	0.0246471
PVR	Carfilzomib	-0.289828	0.0246898
SEMA4D	Ifosfamide	0.287883	0.025716
PSEN1	Tamoxifen	-0.287672	0.0258297
SEMA4D	Pipobroman	0.287264	0.02605
PVR	ETHINYL ESTRADIOL	-0.287075	0.026153
PVR	Nitrogen mustard	-0.286123	0.0266755
SERPINE1	MITOXANTRONE	0.285961	0.0267652
SEMA4D	Cytarabine	0.285631	0.0269492
PVR	Fulvestrant	-0.285474	0.0270368
SERPINE1	Crizotinib	-0.284831	0.0273987
PSEN1	Carboplatin	-0.284478	0.027599
SPHK1	Temsirolimus	0.284232	0.0277395
ADM	Calusterone	-0.283591	0.0281083
PVR	Lenvatinib	0.28337	0.0282363
PSEN1	Crizotinib	-0.283015	0.0284431
SERPINE1	Raloxifene	-0.282744	0.028602
IL7R	Nitrogen mustard	-0.282476	0.0287595
SPHK1	Dexrazoxane	-0.281945	0.029074
PSEN1	Irofulven	0.281764	0.0291817
PVR	Ibrutinib	0.28152	0.0293275
SEMA4D	Fludarabine	0.281053	0.0296087
SERPINE1	Olaparib	0.280935	0.0296801
PSEN1	Vemurafenib	-0.280793	0.0297664
PVR	Vinorelbine	-0.279907	0.0303082
SPHK1	Vinorelbine	-0.279799	0.0303746
SPHK1	Pazopanib	0.279426	0.0306058
SERPINE1	Panobinostat	-0.27908	0.0308214
GPC3	TESTOLACTONE	0.278955	0.0308996
SERPINE1	Dabrafenib	-0.278672	0.0310769
SERPINE1	Ixabepilone	-0.277431	0.0318658
PSEN1	Ixabepilone	-0.277033	0.0321228
NMI	Fluphenazine	0.276977	0.0321587
SPHK1	VINORELBINE	-0.27693	0.0321894
PSEN1	Cyclophosphamide	-0.276288	0.0326072
SERPINE1	Fluorouracil	-0.275655	0.0330244
PVR	Celecoxib	-0.275395	0.0331964
PSEN1	Melphalan	-0.274956	0.0334893
IL7R	Nilotinib	-0.274838	0.033569
PTPRE	Gefitinib	0.273661	0.0343663
IL7R	Palbociclib	-0.273354	0.034577
ADM	Selumetinib	-0.272571	0.0351189
SPHK1	Lenvatinib	0.272205	0.0353745
IL7R	Selumetinib	-0.27175	0.0356947
SPHK1	Docetaxel	-0.271532	0.0358485
PTPRE	Bisacodyl, active ingredient of Viraplex	-0.270682	0.0364556
SERPINE1	Cobimetinib (isomer 1)	-0.270674	0.0364608
PSEN1	Denileukin Diftitox Ontak	-0.270579	0.0365293
NMUR1	Vinblastine	0.269359	0.0374164
PSEN1	Bendamustine	-0.26906	0.0376368
ADM	Nilotinib	-0.268601	0.0379765
SPHK1	LEE-011	-0.268485	0.0380627
IL7R	Parthenolide	-0.26828	0.0382157
PTPRE	LY-2835219	0.267968	0.0384497
PSEN1	Mitomycin	-0.267359	0.0389088
GPC3	Parthenolide	0.267172	0.0390511
PVR	Isotretinoin	-0.266774	0.039355
SPHK1	Palbociclib	-0.266766	0.0393612
PVR	Valrubicin	-0.266614	0.0394778
SEMA4D	Teniposide	0.265689	0.0401929
PVR	RAPAMYCIN	0.265036	0.0407045
SERPINE1	Fulvestrant	-0.264877	0.0408299
PVR	Simvastatin	0.263818	0.0416725
PSEN1	Bisacodyl, active ingredient of Viraplex	0.262703	0.0425756
ADM	Lenvatinib	0.262543	0.0427062
ADM	Encorafenib	-0.261829	0.0432942
SERPINE1	Cyclophosphamide	-0.261709	0.0433942
SPHK1	Depsipeptide	-0.261682	0.0434167
PTPRE	Nelfinavir	-0.261288	0.0437447
SPHK1	Paclitaxel	-0.261045	0.0439476
PSEN1	LDK-378	-0.26087	0.0440943
SERPINE1	Pipamperone	-0.260818	0.044138
PVR	Melphalan	-0.260799	0.0441547
SERPINE1	Paclitaxel	-0.260038	0.0447993
PVR	Bleomycin	0.260005	0.0448267
PSEN1	Depsipeptide	-0.259487	0.0452705
ADM	Imatinib	-0.259299	0.0454319
NMUR1	Paclitaxel	0.259103	0.045601
GPC3	Arsenic trioxide	0.257761	0.0467735
SEMA4D	Etoposide	0.257007	0.0474426
PVR	METHOTREXATE	-0.256817	0.0476127
IL7R	Afatinib	-0.254994	0.0492683
SPHK1	Bleomycin	0.25461	0.0496231
